# Supplementary material for: Biodegradation of Nodularin by a Microcystin-Degrading Bacterium: Performance, Degradation Pathway, and Potential Application
Source: Toxins (Basel). 2021 Nov 18;13(11):813. doi: 10.3390/toxins13110813 (PMC8618024; doi:10.3390/toxins13110813)
Supplement: Supplementary file 1 [file toxins-13-00813-s001.zip]

Archive with 1 entries (1 files):
- toxins-1451208-supplementary.pdf
